# Supplementary material for: A Novel Transgenic Mouse Model Implicates Sirt2 as a Promoter of Hepatocellular Carcinoma
Source: Int J Mol Sci. 2023 Aug 9;24(16):12618. doi: 10.3390/ijms241612618 (PMC10454864; doi:10.3390/ijms241612618)
Supplement: Supplementary file 1 [file ijms-24-12618-s001.zip]

Archive with 1 entries (1 files):
- ijms-2501512-supplementary.xlsx
