# Supplementary material for: A Novel Transgenic Mouse Model Implicates Sirt2 as a Promoter of Hepatocellular Carcinoma
Source: Int J Mol Sci. 2023 Aug 9;24(16):12618. doi: 10.3390/ijms241612618 (PMC10454864; doi:10.3390/ijms241612618)
Supplement: Supplementary file 1 [file ijms-24-12618-s001.zip › ijms-2501512-supplementary.xlsx]

## Sheet: Upregulated p<0.05 and FC>1.5
Gene	Fold change (up)	p-value	q-value
Pck1	11.861	9.68615e-09	0.000216072
Cyp2c38	37.8528	1.79667e-08	0.000216072
Cyp4a32	211.175	2.55495e-08	0.000216072
Marco	8.48652	1.03937e-05	0.0659246
Cyp4a14	158.223	1.64481e-05	0.069551
Dsg1c	117.3	2.46806e-05	0.0894531
Akap12	3.61595	6.19844e-05	0.157261
Cyp4a10	207.716	0.000133643	0.266364
Sorbs1	2.66976	0.000136484	0.266364
Prkx	2.43766	0.000297509	0.369792
Vnn1	7.9644	0.000358395	0.369792
Cyp4a31	45.3758	0.000423918	0.398342
Kdm7a	2.19844	0.000531882	0.439889
Zc3h11a	3.08749	0.000557274	0.439889
Cyp2f2	5.68036	0.000572162	0.439889
Ifi207	2.26572	0.000610296	0.440953
Tmigd1	31.9924	0.000634255	0.440953
Cyp2c50	43.6835	0.000643067	0.440953
Tomt	16.6075	0.00066827	0.446175
Vsig4	5.91799	0.000689379	0.448467
Dock4	2.19458	0.000789831	0.490281
Mtmr10	1.75852	0.000811628	0.490281
Klf9	2.14412	0.000869641	0.497464
Notum	39.0493	0.000882341	0.497464
Slc24a5	4.85679	0.000927844	0.500858
Klf7	2.77193	0.000948107	0.501134
Kmt2d	1.72057	0.00102115	0.510572
Sirt1	1.89963	0.00108959	0.512812
Cramp1l	1.72162	0.00121257	0.528691
Trmt13	2.02897	0.00122946	0.528691
Ern1	1.7168	0.00140956	0.558781
Hspb8	4.38755	0.00156136	0.572878
Cep170	2.17686	0.00170792	0.585563
Mfsd4b1	31.7831	0.00196247	0.613017
Art2b	41.672	0.00209316	0.613752
Cyp2c39	25.0139	0.0024045	0.613752
Tdg	1.94821	0.00281299	0.635043
Zfp619	3.50271	0.00288991	0.635043
Secisbp2l	1.74312	0.00290653	0.635043
Ntrk2	28.6922	0.00291565	0.635043
Nktr	2.06784	0.00295483	0.635043
Khdc4	1.65211	0.00298985	0.635043
Mtcp1	2.1092	0.00304481	0.635043
Lrch3	2.73711	0.00306967	0.635043
Abcc2	1.71788	0.0031118	0.635043
Ogt	1.61497	0.00322071	0.643407
Stab2	2.10868	0.00328356	0.644806
Per2	2.28755	0.00330396	0.644806
Zswim6	3.01219	0.00346619	0.648238
Entpd4b	5.44741	0.00351117	0.648238
Hnf1aos2	6.69969	0.00377679	0.665423
Colec10	10.1363	0.00392138	0.667713
E2f7	2.15572	0.00411217	0.681814
Dok7	35.4567	0.00413856	0.681814
Nqo1	4.10771	0.00430365	0.691063
Cyp2a4	21.7747	0.00434404	0.693161
Zfp112	3.05289	0.0046268	0.715772
Pnisr	1.66334	0.00481103	0.724975
Rnf111	1.50821	0.00482364	0.724975
Jrkl	2.34291	0.00492847	0.728419
Tet2	1.73843	0.00498726	0.728419
Zfp292	1.83202	0.00512123	0.738242
Tagln3	34.3584	0.0052511	0.740143
Prkce	1.75342	0.00536812	0.747074
Braf	1.96755	0.00556962	0.756202
Kmt2c	1.66014	0.00565883	0.75794
Mfsd4a	2.03044	0.00580176	0.766648
Ganc	1.84384	0.00583345	0.766841
Fgfr3	1.57853	0.00599559	0.769394
Rsbn1l	1.65896	0.00605663	0.769394
Lrfn4	3.00675	0.00606419	0.769394
Ctdspl2	1.87119	0.00618164	0.769394
Rsbn1	2.19196	0.00618291	0.769394
Zfp248	2.19199	0.00620165	0.769394
Clcn1	31.3696	0.00633138	0.769394
Unkl	2.16012	0.00643615	0.769394
Myo6	1.68365	0.00665545	0.769394
Pdpr	2.16007	0.00675105	0.769394
Atrx	1.64242	0.0070119	0.769394
Cep76	1.95299	0.00709489	0.769394
Zfc3h1	1.63106	0.00711444	0.769394
Rnf125	2.19761	0.00714246	0.769394
Egfr	2.74427	0.00719339	0.769394
Fktn	1.76134	0.00737793	0.769394
Cpeb4	2.06186	0.00745294	0.769394
Bmp10	40.1603	0.0074951	0.769394
Serpina3h	28.7292	0.0075245	0.769394
Tmem136	2.09208	0.00755395	0.769394
Nfat5	1.96584	0.00758203	0.769394
Cdc7	1.64263	0.00770732	0.769394
Rictor	1.60207	0.0079184	0.769394
Ankrd12	1.82269	0.00797142	0.769394
Pigg	1.61535	0.00798196	0.769394
Rock2	1.70864	0.00810743	0.769394
Chm	1.65622	0.00821631	0.769394
Zfp365	7.6136	0.00822072	0.769394
Lrat	4.77145	0.00833241	0.769394
Greb1l	1.94924	0.00838511	0.769394
Cd44	1.75058	0.00866495	0.769394
Gas2l3	1.59965	0.00870582	0.769394
Strn3	1.72882	0.0089643	0.784253
Skil	1.85342	0.00920792	0.785288
Wwc2	1.84905	0.00926589	0.785288
Bmp2k	1.79445	0.00927859	0.785288
Fubp1	1.5744	0.00932396	0.785288
Tmem47	2.92193	0.00979899	0.804935
Ankrd26	1.78213	0.0098013	0.804935
Zan	20.359	0.0100443	0.804935
Plek	1.9308	0.0100521	0.804935
Gpc1	3.9648	0.0100546	0.804935
Myo9a	1.66471	0.0101213	0.804935
Nrg1	20.0683	0.0101508	0.804935
Fam208b	1.95072	0.0101617	0.804935
Zfp800	1.81423	0.010184	0.804935
Atp7a	4.02838	0.010216	0.804935
Kif5b	1.64509	0.0103241	0.805689
Nol4l	1.67054	0.0104853	0.805689
Mthfr	1.62685	0.0105444	0.805689
Slc25a37	1.61785	0.0106041	0.805689
Tnrc6a	1.52493	0.0108416	0.805689
Apc	1.72008	0.0109013	0.805689
Dab1	4.30172	0.010909	0.805689
Trip11	1.72423	0.0109566	0.805689
Oas3	2.35522	0.0112117	0.807229
Ptp4a1	4.48676	0.0112249	0.807229
Malat1	1.61801	0.0112314	0.807229
Papd5	1.73182	0.0116416	0.809738
Cyr61	2.94796	0.0117261	0.809738
Cd274	2.20641	0.0119396	0.809738
Peg3	2.2001	0.0120763	0.809738
Nrip1	1.651	0.0122255	0.809738
Rock1	1.78713	0.0122636	0.809738
Asxl2	1.55544	0.0123988	0.809738
Ncoa4	1.87121	0.0124298	0.809738
Slco2a1	2.43113	0.0126664	0.810571
Zim1	3.6066	0.0127666	0.810723
Cyp2c54	22.2223	0.0130319	0.815359
Vcl	2.52897	0.0131548	0.815359
Med23	1.6833	0.0133675	0.819492
Epm2aip1	1.73249	0.0136806	0.821979
Klrg2	2.92689	0.0137042	0.821979
Cpeb2	1.63744	0.0137984	0.821979
Kat2b	1.5688	0.0141563	0.821979
Nhsl1	2.16857	0.0142205	0.821979
Ppp1r12a	1.61575	0.0142623	0.821979
Samd5	10.7667	0.0144745	0.821979
Prrg4	3.11069	0.0145041	0.821979
Rev1	1.61817	0.0145999	0.821979
Fam135a	1.62509	0.0146849	0.821979
Cspp1	1.57544	0.0147676	0.821979
Pde8a	1.93503	0.0151039	0.821979
Pik3c2a	1.7631	0.0153039	0.821979
Dclre1c	1.73602	0.015332	0.821979
Cep152	1.59925	0.0155109	0.821979
Wnt7b	32.3083	0.0158256	0.821979
Zc3h7a	1.51699	0.0159896	0.821979
Pggt1b	1.65895	0.0160111	0.821979
Bmp2	3.52637	0.0162544	0.821979
Phc3	1.51205	0.0164525	0.821979
Smad7	1.66884	0.0165629	0.821979
Bclaf3	1.67673	0.0165776	0.821979
Fabp7	12.5847	0.0165777	0.821979
Qtrt2	1.57163	0.0167115	0.821979
Pigr	5.88815	0.0167497	0.821979
Pik3ap1	1.87533	0.0167995	0.821979
Zfp457	5.50982	0.0167996	0.821979
Acap2	1.78245	0.0168223	0.821979
C6	3.59714	0.0169281	0.821979
Notch1	1.87083	0.0169454	0.821979
Rbm41	1.98027	0.0169528	0.821979
Hhipl2	11.7236	0.0171225	0.821979
Filip1l	1.69593	0.017246	0.821979
Zfp280c	1.64389	0.0172547	0.821979
Olfr1393	4.10756	0.01728	0.821979
Chd9	1.66927	0.0173468	0.821979
Synj1	1.57186	0.0173644	0.821979
Dnase1l3	2.37456	0.0173697	0.821979
Pbx3	2.52351	0.0173977	0.821979
Gsto2	31.2865	0.0175992	0.821979
Lrp4	1.57624	0.0176014	0.821979
Adnp	2.49712	0.0178965	0.821979
Kmt2a	1.644	0.0179284	0.821979
Kdm3a	1.71293	0.0180248	0.821979
Wdr78	3.69168	0.0184212	0.821979
Malt1	1.76281	0.0184485	0.821979
Btaf1	1.63533	0.0185145	0.821979
Nr3c1	1.51315	0.0186391	0.821979
Ino80d	1.5944	0.0187523	0.821979
Foxn2	1.54705	0.0187742	0.821979
Krt19	5.72969	0.0189736	0.821979
Frmd4a	1.56964	0.0191963	0.821979
A1cf	1.87568	0.0193478	0.821979
Taf1	1.66214	0.0193639	0.821979
Srcap	1.83379	0.0195625	0.821979
Washc4	1.66748	0.0196415	0.821979
Zmat3	1.71636	0.0197574	0.821979
Arrdc3	1.58737	0.0197942	0.821979
Tmcc3	1.7644	0.0201728	0.821979
Zfp871	2.34979	0.0202663	0.821979
Mtss1	1.56389	0.0203284	0.821979
Edem3	1.7977	0.02033	0.821979
Prpf39	1.59111	0.0203874	0.821979
Pigm	1.51448	0.0203985	0.821979
Kat6a	1.62964	0.0204675	0.821979
Ms4a8a	20.6386	0.0204682	0.821979
Piezo1	1.86605	0.0205046	0.821979
Fcgr2b	2.4585	0.0205301	0.821979
Abhd2	1.96388	0.0205459	0.821979
Trio	1.80492	0.0205956	0.821979
Vash1	2.46967	0.0207962	0.821979
Irs1	2.17101	0.020816	0.821979
Slc25a21	6.98054	0.02085	0.821979
Rbm20	6.29518	0.0209389	0.821979
Ptp4a1	2.66589	0.0209497	0.821979
Ftx	1.82652	0.0210574	0.821979
Cyp2e1	13.9074	0.021125	0.821979
Golga1	1.51154	0.0211776	0.821979
Mier3	1.59688	0.0214182	0.821979
Fyb	1.82217	0.0214879	0.821979
Timp3	1.66157	0.0215054	0.821979
Hist1h2ab	4.68033	0.0215335	0.821979
Atm	1.70346	0.0216005	0.821979
Styx	1.63307	0.0216092	0.821979
Zbtb16	2.31225	0.0216532	0.821979
Siglece	2.23683	0.0219147	0.821979
Fsd1l	2.18815	0.0219432	0.821979
Cfap44	2.34449	0.0220194	0.821979
Trappc8	1.65768	0.0221833	0.821979
Fam13b	1.71525	0.0225544	0.821979
Zfp109	2.62179	0.0225556	0.821979
Ptprb	1.69955	0.0225765	0.821979
Ric1	1.6361	0.0225854	0.821979
Fer1l5	1.83081	0.0226219	0.821979
Mib1	1.62153	0.0226241	0.821979
Kdm5a	1.51123	0.0226366	0.821979
Snora30	28.5269	0.0228122	0.821979
Rgs1	2.30085	0.0228257	0.821979
Map4k3	1.50917	0.023094	0.824075
Ago3	1.60741	0.023243	0.825908
Mest	1.99322	0.0235585	0.828808
Zfp462	2.29866	0.023586	0.828808
Cyp2d9	2.27496	0.0237665	0.828823
Sos2	1.93559	0.02403	0.830608
Ocstamp	3.12066	0.0240897	0.831536
Tgfbr1	1.521	0.0241528	0.832584
Plpp5	1.81977	0.0243149	0.837032
Npat	1.60511	0.0247296	0.841182
Dmxl1	1.81193	0.0249296	0.841182
Utp14b	1.79645	0.0253928	0.844318
Arhgap32	1.76893	0.0255267	0.844779
Gbp10	4.22502	0.0256157	0.845556
Ranbp2	1.53645	0.0257181	0.845556
Atxn7	1.56565	0.0258325	0.845917
Bcor	1.5989	0.0260505	0.84952
Dzip1l	3.92141	0.0260874	0.849633
Mex3c	1.58851	0.0261684	0.851178
Plekhg4	9.56435	0.0265427	0.852682
Ubr1	1.55619	0.026557	0.852682
Neil2	2.03446	0.0269855	0.852682
Garem1	1.91843	0.0269946	0.852682
Fhl1	2.33048	0.0271979	0.852682
Myc	2.10758	0.0272521	0.852682
Ncoa2	1.6986	0.0272758	0.852682
Pdpk1	1.72762	0.027278	0.852682
Cep192	1.69625	0.0273315	0.852682
Dmxl2	1.63658	0.0273629	0.852682
Slc26a10	2.98625	0.027391	0.852682
Entpd7	1.86412	0.0277253	0.858875
Eif2s3x	1.69414	0.0279055	0.859188
Ep300	1.62791	0.0283796	0.863333
Ptbp2	1.61732	0.028477	0.864933
Trappc10	1.51157	0.0287105	0.864933
Snora23	26.8861	0.0291673	0.864933
Lrrc71	19.481	0.0292229	0.864933
Rapgef4	2.30836	0.0293413	0.864933
Slc38a1	1.84128	0.029393	0.864933
Aqp9	3.01545	0.0296152	0.864933
Ptar1	2.36998	0.0296951	0.864933
Zbtb26	1.67441	0.0301626	0.864933
Plag1	4.74612	0.030471	0.864933
Nanos1	2.20765	0.030509	0.864933
Bdp1	1.60568	0.0305719	0.864933
Ccnd1	2.49576	0.0306462	0.864933
Cep95	1.60367	0.0307566	0.864933
Ldlrad3	1.54352	0.0310616	0.864933
Ttc39aos1	3.16108	0.0312426	0.864933
Peak1	1.62808	0.0313269	0.864933
Nynrin	2.27006	0.0313411	0.864933
Oit3	4.10203	0.0313483	0.864933
Fbln1	3.61499	0.031352	0.864933
Rbm27	1.56356	0.031435	0.864933
Erbin	1.53672	0.0315515	0.864933
Fam126b	1.68762	0.0317038	0.865125
Ido2	8.5394	0.0319275	0.865499
Mmp13	2.52041	0.0320121	0.865862
Rab3gap1	1.53664	0.0320464	0.865868
Fnip2	1.56099	0.0326529	0.869136
Nphp3	1.75867	0.0326711	0.869136
Car9	7.31085	0.0330446	0.870551
Shoc2	1.51108	0.0332541	0.871866
Srrm4	14.9929	0.0334683	0.874106
Chst15	1.92066	0.0334883	0.874106
Cyp2a5	13.1334	0.0337131	0.874577
Lrtm1	4.75288	0.0338276	0.87523
Serpina3m	5.4816	0.0338802	0.875236
Gprin3	1.82772	0.0339606	0.875624
Vopp1	1.93712	0.0340883	0.875787
Chd1	1.63499	0.0342702	0.877044
Mbd1	1.54203	0.0345789	0.87994
Hykk	1.70671	0.0351792	0.883515
Pwwp2a	1.56195	0.0352601	0.883515
Camsap2	1.59029	0.0353578	0.883515
Dennd5b	1.53347	0.0354548	0.883515
Tmem106b	1.756	0.0356881	0.883515
Tacc1	1.59034	0.0358925	0.883515
Rps27rt	1.81496	0.0360046	0.883515
Slc4a7	1.63989	0.036534	0.883515
Zfp654	1.53803	0.0365759	0.883515
Jmjd1c	1.66413	0.0367319	0.883515
Gnpda2	1.70915	0.0367944	0.883515
Vps13c	1.74549	0.0368531	0.883515
Pkd1l3	2.68586	0.0368908	0.883515
Rora	1.83182	0.0369636	0.883515
Zfp507	1.96699	0.0370033	0.883515
Jcad	1.66805	0.0370534	0.883515
Gapdh	1.93203	0.0374326	0.883515
Prokr1	11.6933	0.037576	0.883515
Dio3	17.3567	0.037607	0.883515
Dennd2c	2.91614	0.0377829	0.883515
Tnfrsf11b	4.54308	0.0379128	0.883515
Tsc22d2	1.5378	0.0380493	0.883515
Efna2	6.35684	0.0381917	0.883515
Peg12	14.7162	0.0383141	0.883515
Rbm12b1	1.55673	0.0384553	0.883515
Hmcn2	1.67629	0.038589	0.883515
Grhl1	3.51145	0.0385903	0.883515
Gbgt1	2.86751	0.0387341	0.883515
Hmcn1	3.29296	0.0387504	0.883515
Fam89a	2.097	0.0388334	0.883515
Atad2b	1.5306	0.0390146	0.883515
Dmtf1	1.60154	0.039067	0.883515
Ttbk2	1.68214	0.0394814	0.883515
Sall1	1.56714	0.0396318	0.883515
Zmiz1	1.68791	0.0396841	0.883515
Ttc26	2.42783	0.0396978	0.883515
Fam107b	1.6036	0.0398797	0.883515
Rtn1	8.28861	0.0398942	0.883515
Arhgef4	2.32915	0.0404071	0.883515
Rybp	2.04098	0.0404613	0.883515
Zfp286	19.2112	0.0405224	0.883515
Chad	3.64543	0.0405905	0.883515
Cacnb1	2.62776	0.0405909	0.883515
Elmsan1	1.68698	0.040924	0.883515
Ccl2	2.70887	0.0411171	0.883515
Fnbp1l	1.51966	0.0411637	0.883515
Atad5	1.61763	0.041305	0.883515
Epn3	16.929	0.0413678	0.883515
Slc1a2	12.4062	0.0415082	0.884963
Zbtb11	1.54246	0.0418174	0.885925
Rassf8	1.5524	0.0419962	0.885925
V1ra8	10.1824	0.0420156	0.885925
Fn3k	2.98664	0.0422712	0.885925
Cdkl5	1.91662	0.0423165	0.885925
Eea1	1.56567	0.042355	0.885925
Zfp383	1.79757	0.0425221	0.885925
Cd55	2.59387	0.0425951	0.885925
Myef2	1.58935	0.0430927	0.888
Fam161b	3.54661	0.0430953	0.888
Keg1	3.58842	0.0432085	0.888
Magi3	1.66232	0.0432412	0.888
Gda	1.93267	0.0434521	0.888
Nrn1	4.59378	0.0437619	0.888
Mcpt8	34.4683	0.0439662	0.889526
Spag9	1.54942	0.0441613	0.890155
Dnal1	1.96861	0.0444389	0.890155
Rif1	1.52718	0.044587	0.890155
Ccp110	1.64323	0.0445928	0.890155
Usp34	1.60521	0.0446746	0.890155
Scai	1.6603	0.0447433	0.890155
Palmd	3.06878	0.0447939	0.890155
Ndrg4	2.72573	0.0448895	0.890155
Chp2	2.65771	0.0449325	0.890155
Med13l	1.66161	0.0449612	0.890155
Mup3	11.3266	0.0450229	0.890155
Gcc2	1.54623	0.045287	0.891569
Ccng1	1.63348	0.0452988	0.891569
Tat	4.66087	0.0453288	0.891569
Susd6	1.68154	0.0454376	0.891569
Adcy9	1.96496	0.0455764	0.892221
Ctxn1	2.29769	0.0457838	0.892879
Ap4e1	1.84431	0.0457859	0.892879
Znf41-ps	1.75159	0.0459915	0.89303
Mbnl2	1.54139	0.0460037	0.89303
Mettl4	1.55115	0.0461003	0.89303
Etohd2	1.81908	0.0461549	0.89303
Phlpp1	1.59556	0.046207	0.89303
Zfp280d	1.52279	0.04645	0.89303
Jag1	1.9623	0.0469087	0.89303
Mro	6.06351	0.0469145	0.89303
Megf8	2.1465	0.0473912	0.89303
Pum1	1.53394	0.0474198	0.89303
Arhgap5	1.50885	0.0474833	0.89303
Gk5	2.51021	0.0479535	0.89874
Trim50	18.042	0.0480661	0.898743
Spry3	4.25658	0.0481666	0.898743
Smg1	1.53589	0.0482253	0.898743
Zfp597	1.63861	0.0485504	0.898743
Hspa4l	1.58693	0.0485659	0.898743
Usp9x	1.76288	0.048789	0.899492
Aff4	1.55342	0.0489785	0.899808
Pon1	5.79724	0.0491538	0.899876
Sec24d	1.86611	0.0495079	0.899876
Tmtc2	5.61609	0.0495167	0.899876
Tnks2	1.51219	0.0496844	0.899876
Vmn1r53	3.76411	0.0498125	0.899876
Nr2c2	1.74641	0.0498377	0.899876
Syt3	12.3597	0.0499193	0.899876
Pim3	1.76938	0.0499941	0.899876

## Sheet: Downregulated p<0.05 and FC>1.5
Gene	Fold change (down)	p-value	q-value
Fbxo36	2.10628	4.58395e-05	0.129222
Bean1	32.2054	0.00012177	0.266364
Aplnr	7.10334	0.000239683	0.369792
B4galnt4	4.42608	0.000251348	0.369792
Capn11	64.2818	0.000252168	0.369792
Mcat	1.78459	0.00029447	0.369792
Lamtor2	1.87677	0.000334587	0.369792
Sh2d1a	54.9968	0.000440179	0.398849
Car7	3.51907	0.000470753	0.411844
Bex3	1.85496	0.000619681	0.440953
Tha1	2.33727	0.000864943	0.497464
Aamdc	1.78505	0.000909487	0.500858
Sult5a1	9.4467	0.0010058	0.510572
Hotairm1	46.9028	0.00102634	0.510572
Fmr1nb	4.13898	0.00111749	0.514827
Edf1	1.66288	0.00113635	0.514827
Insc	7.23508	0.00126961	0.529505
Fcna	1.76513	0.00135118	0.552916
Bex4	1.62918	0.00140573	0.558781
Psme2b	2.17683	0.00144652	0.560001
Ppdpf	1.67751	0.00146157	0.560001
Pgls	1.76636	0.00155429	0.572878
Rpl21	1.71554	0.00158618	0.572878
Pik3c2g	9.34385	0.00167532	0.582913
Cltrn	3.49865	0.00167722	0.582913
Acads	1.65502	0.00183428	0.613017
Micu2	1.73061	0.00189555	0.613017
Spg21	1.65549	0.0019102	0.613017
Mcoln2	2.04073	0.00194152	0.613017
Tspan13	2.50743	0.0019651	0.613017
Shbg	2.03672	0.00198463	0.613017
Nctc1	14.2668	0.00202962	0.613017
Cmtm7	1.65766	0.00211417	0.613752
Gng11	3.09681	0.00214499	0.613752
Mpnd	1.88906	0.00216852	0.613752
Akap6	43.1303	0.00223675	0.613752
Phb	1.61537	0.00230004	0.613752
Anxa13	4.42823	0.00238231	0.613752
Fabp5	2.73091	0.0023984	0.613752
Ccr3	3.85179	0.00241217	0.613752
Ntmt1	1.52949	0.00242895	0.613752
Fam213b	2.28309	0.00260426	0.635043
Rab17	1.73082	0.00262718	0.635043
Ddt	2.02212	0.00276041	0.635043
Trbc1	5.96384	0.00280848	0.635043
Itpa-ps1	3.05318	0.00285883	0.635043
Suclg1	1.6502	0.00286024	0.635043
Rnaseh2c	1.64677	0.00289222	0.635043
Rpl21-ps15	1.73111	0.00289488	0.635043
Cyb561d2	1.71438	0.00293211	0.635043
R3hcc1	1.55451	0.00306825	0.635043
Bex1	1.74973	0.00309278	0.635043
Tdrd9	12.3468	0.00312878	0.635043
Tmem238	2.6177	0.00316933	0.638168
Cd8b1	7.39475	0.00326177	0.644806
B3galt6	1.76325	0.00334503	0.647838
Rgma	17.2916	0.00341528	0.648238
Dbi	2.43832	0.00349804	0.648238
Stmn1	1.65573	0.00352387	0.648238
Fam32a	1.83477	0.00355615	0.648238
Vkorc1	1.9424	0.00377071	0.665423
Echdc3	1.89442	0.00385695	0.667713
Lsm4	1.75179	0.00390817	0.667713
Lamtor4	2.00673	0.0039133	0.667713
Timm13	2.14136	0.00396545	0.670532
Sdhaf1	1.83638	0.00399265	0.670532
Ppia	1.54952	0.00401722	0.670532
Dmgdh	1.99311	0.00418635	0.685239
Mfsd13a	1.91052	0.00421576	0.685628
Fam173a	1.86662	0.00428982	0.691063
Gchfr	2.29693	0.00450032	0.704688
Cd3e	4.6014	0.00482917	0.724975
Ccs	1.77929	0.00494831	0.728419
Cox6a1	1.81131	0.00508085	0.736607
Pxmp2	2.20816	0.00517857	0.740143
Poldip2	1.60951	0.00523983	0.740143
Zfp786	2.83174	0.00537432	0.747074
Gcat	1.63583	0.0053904	0.747074
Haao	1.76594	0.00557368	0.756202
Col6a5	8.71908	0.00567068	0.75794
Gamt	2.02368	0.00567753	0.75794
Sem1	1.72183	0.00570598	0.75794
Akr7a5	1.65803	0.00630199	0.769394
Rps18-ps3	3.787	0.00630999	0.769394
Apoa2	1.8642	0.00639581	0.769394
Rpl36a-ps2	1.75924	0.00641187	0.769394
Psme1	1.64572	0.006452	0.769394
Fkbp2	1.65297	0.00670522	0.769394
Nnmt	3.75467	0.0068001	0.769394
Pcbd1	1.64617	0.00699618	0.769394
Rnf5	1.67735	0.00699697	0.769394
Ptprcap	3.64412	0.00707422	0.769394
Chmp2a	1.58179	0.00720063	0.769394
Snrpd2	1.67955	0.00729513	0.769394
Pctp	1.88697	0.00734353	0.769394
Thy1	2.39532	0.00734999	0.769394
Cldn5	2.91546	0.00746277	0.769394
Nudt22	1.82605	0.00750243	0.769394
Arl3	1.65519	0.00751636	0.769394
Tst	1.65297	0.00760989	0.769394
Grid1	17.2817	0.00767364	0.769394
Psmb10	1.8206	0.00778494	0.769394
Uqcrq	2.09034	0.00781343	0.769394
Chchd6	1.6938	0.00782285	0.769394
Cacng6	8.01181	0.00793083	0.769394
Qdpr	1.61984	0.00794848	0.769394
Ccl5	3.11905	0.00811283	0.769394
Nop16	1.67151	0.00814519	0.769394
Gckr	2.3839	0.00818503	0.769394
Gtf3a	1.71415	0.00824399	0.769394
Zfp771	1.66452	0.00830806	0.769394
Cnbd2	2.53256	0.0083968	0.769394
Gipc1	1.58347	0.00839898	0.769394
Znhit1	1.84016	0.00840179	0.769394
Pih1d1	1.53797	0.00842443	0.769394
Psme2	1.95407	0.00845713	0.769394
Hes6	1.82058	0.0084918	0.769394
Ndufa13	1.88076	0.0085864	0.769394
Igha	3.51179	0.00860417	0.769394
Mrps26	1.51952	0.00870309	0.769394
Ly6e	1.88193	0.00871027	0.769394
Naprt	1.63399	0.00872425	0.769394
Ribc1	1.95099	0.00873381	0.769394
Cisd1	1.63008	0.00890428	0.781697
D10Jhu81e	1.63138	0.00901281	0.785288
Nme6	1.60108	0.00917497	0.785288
Atpif1	1.67332	0.00931744	0.785288
Smim12	1.78114	0.00958622	0.80004
Ndufb7	1.74733	0.0097884	0.804935
Dhrs7b	1.51675	0.00986003	0.804935
Polr2e	1.60448	0.0099533	0.804935
Lrrc66	37.2597	0.0100207	0.804935
Fcor	5.95946	0.0101931	0.804935
Eef1akmt1	1.79735	0.0103856	0.805689
Ctsw	3.33986	0.0104921	0.805689
C2cd4d	7.1209	0.0105129	0.805689
Ttc36	1.85852	0.0106922	0.805689
Mrps18a	1.51083	0.0107549	0.805689
Zfyve19	1.61227	0.0108122	0.805689
Sod1	1.56643	0.0108925	0.805689
Krt222	51.5682	0.0109163	0.805689
Saysd1	2.23478	0.0109201	0.805689
Dct	2.15079	0.0109816	0.805689
Mrpl28	1.73771	0.0110062	0.805689
Timm17b	1.59973	0.0110194	0.805689
Fmc1	2.05706	0.0111413	0.807229
Rpl21-ps8	1.68285	0.011306	0.809738
Mpv17l2	1.74412	0.0113407	0.809738
Guca2a	36.0672	0.0114502	0.809738
Ninj1	1.58864	0.0115721	0.809738
Tmem86a	1.94239	0.0116141	0.809738
Psenen	1.52678	0.0116815	0.809738
Il11ra1	2.05586	0.0117177	0.809738
Echs1	1.62734	0.0118447	0.809738
Ddrgk1	1.5334	0.0118614	0.809738
Hmgcl	1.64896	0.0118653	0.809738
Cd7	3.09939	0.011878	0.809738
Uqcr11	1.96252	0.0120406	0.809738
Fars2	1.53585	0.0122072	0.809738
F10	1.76973	0.0122711	0.809738
Ndufb11	1.58939	0.0123054	0.809738
Pcbd2	2.20182	0.0123275	0.809738
Rcc1l	1.58231	0.0124771	0.809738
Mcrip1	1.72303	0.0125139	0.809738
Cryl1	2.28397	0.0125232	0.809738
Mrps25	1.56636	0.012543	0.809738
Ndufs6	2.22265	0.0125929	0.810571
Dpm3	2.01869	0.0126671	0.810571
Dnlz	1.64288	0.0126836	0.810571
Nol12	1.60783	0.0127819	0.810723
Tmem147	1.901	0.0128734	0.811097
Anapc13	1.79126	0.012883	0.811097
Ndufv3	1.63299	0.0129038	0.811097
Tm7sf2	2.28783	0.0130643	0.815359
Spint2	1.71919	0.0131378	0.815359
Bcl7c	1.5275	0.0131703	0.815359
Ndufb10	1.76478	0.0131764	0.815359
Ndufb8	2.01245	0.0132289	0.816619
Mrpl34	1.62646	0.0133585	0.819492
Apoc1	2.57894	0.0138022	0.821979
Emcn	1.9488	0.0138581	0.821979
Mettl26	1.56565	0.0140174	0.821979
Elob	1.60265	0.0140912	0.821979
Macrod1	1.9295	0.0141706	0.821979
Tm2d2	1.69035	0.0142775	0.821979
Spr	1.70414	0.0142878	0.821979
Kcns1	29.9569	0.0142929	0.821979
Trappc6a	1.85185	0.0143466	0.821979
Pfdn6	1.62239	0.0143698	0.821979
Hddc3	3.02468	0.0144115	0.821979
Ndufb4c	2.21463	0.0145669	0.821979
Smim22	2.16509	0.0147545	0.821979
Sh3bgrl3	1.60689	0.0150625	0.821979
Avpi1	1.81942	0.0153395	0.821979
Patl2	24.032	0.0153489	0.821979
Cd3g	3.27792	0.0153785	0.821979
Atp5o	1.6171	0.0155515	0.821979
Fcer1a	19.0954	0.0155721	0.821979
Nt5c	1.70411	0.0156196	0.821979
Uba52	1.68822	0.0156277	0.821979
Hebp1	1.57916	0.0157026	0.821979
Aes	1.63151	0.0157347	0.821979
Mrpl27	1.63041	0.0157882	0.821979
Ctf1	2.11913	0.0158249	0.821979
Pmvk	2.06654	0.015879	0.821979
Mrpl14	2.07299	0.0159025	0.821979
Atp5k	2.1622	0.0160328	0.821979
Commd2	1.82939	0.0160595	0.821979
Smco4	1.9351	0.0161997	0.821979
Ap2s1	1.54185	0.0162017	0.821979
Atox1	1.82599	0.0162918	0.821979
Tk1	1.53679	0.0163105	0.821979
Siglecf	13.8883	0.016318	0.821979
Tmem141	2.37578	0.0163466	0.821979
Atp6v1f	1.73412	0.0163684	0.821979
Alkbh6	1.52907	0.0164081	0.821979
Tdh	7.35543	0.0164612	0.821979
Malsu1	1.68163	0.0164819	0.821979
Mrpl46	1.75024	0.0165232	0.821979
Rplp2	1.53189	0.0166617	0.821979
Sat2	1.61311	0.016704	0.821979
Ndufs8	1.56568	0.0169794	0.821979
Oard1	1.68443	0.0170542	0.821979
Rplp1	1.5728	0.0170846	0.821979
Trbc2	3.85424	0.0171033	0.821979
Mgp	2.96457	0.017169	0.821979
Tspan4	1.5567	0.0171901	0.821979
Nme4	1.72466	0.0172703	0.821979
Rpl36a	1.54881	0.0172971	0.821979
D8Ertd738e	1.54522	0.0173906	0.821979
Nhp2	1.75841	0.0174906	0.821979
Ndufb9	1.99994	0.0175334	0.821979
Agpat2	1.67552	0.0175477	0.821979
Rpl11	1.67077	0.0176205	0.821979
B3gnt5	31.6219	0.0177993	0.821979
Tmem14c	1.80292	0.0178213	0.821979
mt-Ti	3.91155	0.0178562	0.821979
Inpp1	1.75284	0.0181904	0.821979
Emc10	1.58027	0.0186272	0.821979
Nxph1	32.8076	0.0187328	0.821979
H2-Q10	2.2175	0.0187548	0.821979
Lamtor1	1.60177	0.0187551	0.821979
Romo1	1.98841	0.0187706	0.821979
Mrps24	1.849	0.0189966	0.821979
Itpka	1.58649	0.0193049	0.821979
Uqcc2	2.33412	0.0193325	0.821979
Cisd3	1.5995	0.0194279	0.821979
Ltbr	1.53533	0.0196158	0.821979
Pga5	22.5619	0.0196455	0.821979
Supt3	1.69639	0.0196536	0.821979
Pld6	1.57204	0.0197019	0.821979
Gstp3	1.90758	0.0197747	0.821979
Abhd14a	1.58399	0.0198144	0.821979
Swi5	1.57196	0.0199909	0.821979
Tmem45b	8.98329	0.0201627	0.821979
Atp5h	1.55724	0.0203845	0.821979
Lyrm1	2.32522	0.0206167	0.821979
Mettl23	2.10839	0.0206393	0.821979
Mrpl52	1.72697	0.0206463	0.821979
Ppp1r35	1.58653	0.0206645	0.821979
Cox14	1.74606	0.020785	0.821979
Dmac1	1.78462	0.0208414	0.821979
Wdr89	1.51015	0.0208957	0.821979
Osgep	1.58118	0.0209027	0.821979
Tstd1	2.85178	0.0209996	0.821979
Mrpl58	1.58473	0.0210165	0.821979
Rps15	1.5796	0.0210921	0.821979
Csprs	3.87847	0.0211138	0.821979
R3hdml	11.7137	0.0211228	0.821979
C8b	2.34151	0.0211546	0.821979
Fbxo17	2.23616	0.021227	0.821979
Dpp7	1.85399	0.021463	0.821979
Mvb12a	1.53704	0.0215366	0.821979
Ephb3	7.06905	0.0215627	0.821979
Serf2	1.74336	0.0215777	0.821979
Pla2g12b	1.95205	0.0215818	0.821979
Mrpl12	1.62689	0.0217888	0.821979
Stap2	2.71347	0.0219145	0.821979
Rbp7	2.97062	0.0219378	0.821979
Inha	1.64911	0.0219569	0.821979
Eef1akmt4	1.96155	0.0219987	0.821979
Mtfp1	1.62647	0.0220416	0.821979
Pebp1	1.50831	0.0223237	0.821979
Nkg7	2.52194	0.022336	0.821979
Mrps16	1.87	0.022348	0.821979
Ssna1	1.78091	0.0223744	0.821979
Enkd1	1.75959	0.0224176	0.821979
Naa38	1.76315	0.0225036	0.821979
Ndufa1	2.07372	0.0225643	0.821979
Pimreg	2.81452	0.0225778	0.821979
Dhrs7	1.55206	0.0226325	0.821979
Clstn3	2.07808	0.0226592	0.821979
Mrps15	1.52201	0.0227628	0.821979
Ndufa8	1.72175	0.022802	0.821979
Cd3d	5.64851	0.0228251	0.821979
Hyi	1.67682	0.0229704	0.821979
Synj2	2.2666	0.0231328	0.824301
Btbd2	1.78214	0.0235222	0.828808
Mrps12	1.60266	0.0235521	0.828808
Lage3	1.75299	0.0235711	0.828808
Nudt2	1.76078	0.0236547	0.828823
Llph-ps2	2.2172	0.0237602	0.828823
Zfp972	10.824	0.023782	0.828823
Uqcr10	2.01058	0.0238076	0.828823
Oaz1	1.61672	0.0238508	0.828823
Cited1	2.21155	0.0239686	0.830608
Inafm1	1.57093	0.0239984	0.830608
Mir8099-2	5.34741	0.0245459	0.840894
Mrps34	1.55443	0.0245596	0.840894
Cebpzos	1.99239	0.0247597	0.841182
Atp5d	1.50669	0.0248593	0.841182
Cd302	1.88281	0.0249008	0.841182
Znhit2	1.52892	0.0249654	0.841182
Nxt1	1.60722	0.0249877	0.841182
Bst2	1.72806	0.0250252	0.841182
Bhmt2	1.7508	0.0251339	0.841376
Mrpl17	1.58931	0.0251375	0.841376
Fuca1	1.57549	0.0252562	0.844235
Baiap3	5.69186	0.0253844	0.844318
Trp53rkb	1.78891	0.0254251	0.844318
St7	1.58246	0.0254634	0.844487
Vamp8	1.70014	0.0255388	0.844779
Sdsl	1.57804	0.0256755	0.845556
Egfl7	1.80255	0.0258056	0.845917
Ndufs3	1.554	0.0260186	0.84952
Pigyl	1.69619	0.0262034	0.851225
Prtn3	1.68473	0.0262529	0.851742
Tff3	4.29169	0.0264869	0.852682
Cd2	4.50801	0.0265239	0.852682
Mrpl57	1.79588	0.0265538	0.852682
Abhd11	1.60575	0.0265748	0.852682
Fam241b	3.33212	0.0266294	0.852682
Myl6	1.67839	0.0267203	0.852682
Plekhg6	2.03731	0.0267448	0.852682
Bcas1	4.62944	0.0270063	0.852682
Ubl5	1.61936	0.0270424	0.852682
Lin7a	3.20128	0.0271714	0.852682
Acsl5	1.58304	0.0272354	0.852682
Nagk	1.51248	0.0272802	0.852682
Gpx4-ps2	1.7532	0.0274439	0.853282
Rpl21-ps10	1.63268	0.0275909	0.855757
Hddc2	2.96766	0.0278004	0.859188
Hsd17b10	1.51446	0.0278333	0.859188
Hint1	1.65964	0.0279724	0.859188
Mrpl11	1.6575	0.0281308	0.860926
Uqcrh	1.97255	0.02817	0.861085
Mmp25	2.62053	0.0282304	0.861637
Mthfs	2.21538	0.0283696	0.863333
Sdhb	1.57947	0.0285271	0.864933
Tmem86b	1.63753	0.0286598	0.864933
Slc6a7	4.73817	0.028744	0.864933
Scp2-ps2	1.64173	0.0289082	0.864933
Ces1e	5.13431	0.0289881	0.864933
Bola2	1.82337	0.0290684	0.864933
Mea1	1.70622	0.0291248	0.864933
Zfp637	1.64842	0.0292349	0.864933
Orai3	1.61184	0.0293363	0.864933
Ift43	1.53891	0.0295795	0.864933
Ptrhd1	1.57266	0.0295858	0.864933
Drap1	1.5634	0.0296498	0.864933
Txndc12	1.52396	0.0297477	0.864933
Cox4i1	1.68699	0.0298457	0.864933
Ucp2	1.5574	0.030065	0.864933
Mcrip2	1.75238	0.0301419	0.864933
Ccdc107	1.847	0.0301837	0.864933
Hpn	1.67864	0.0302349	0.864933
Yif1a	1.53135	0.030342	0.864933
Atp5j	1.7017	0.0305313	0.864933
Itpa	1.57817	0.0305489	0.864933
Llph	1.51546	0.030651	0.864933
Cd8a	3.67708	0.0306749	0.864933
Gadd45gip1	1.57702	0.0308852	0.864933
Nudt1	1.63207	0.0309324	0.864933
Tmem160	1.55926	0.0310021	0.864933
Meox1	3.45466	0.031152	0.864933
Zfp472	1.64211	0.031202	0.864933
Ndufaf8	1.71322	0.0312798	0.864933
Uqcc3	1.76867	0.0314293	0.864933
Tmed3	1.5879	0.0314733	0.864933
H2afv	1.58287	0.0314854	0.864933
Cox5b	1.66822	0.0315415	0.864933
Crip1	2.01115	0.0315686	0.864933
Atp5g3	1.52137	0.0317369	0.865125
Rab25	3.63097	0.0317378	0.865125
Ndufa2	1.72537	0.0317461	0.865125
Akr1d1	1.81827	0.0318497	0.865499
Ankrd63	26.4998	0.0318888	0.865499
Col5a3	2.01654	0.0323197	0.868517
Cox6b1	1.59129	0.0323916	0.868558
Lrmda	4.13808	0.0324613	0.868558
Mrgprb2	13.7321	0.0325489	0.869136
Rab24	1.51828	0.0327541	0.869339
Slc26a6	1.74256	0.0328906	0.869347
Wdr83os	1.58352	0.032929	0.869347
Cyb5rl	1.52876	0.0329676	0.869461
Pccb	1.57858	0.0330776	0.870551
Isoc2a	1.69745	0.0331821	0.871866
Cox8a	1.56231	0.0332467	0.871866
Ccdc150	2.18832	0.033265	0.871866
Oxld1	1.75204	0.0336477	0.874577
Cox19	1.67635	0.0336834	0.874577
Pomp	1.62015	0.0336837	0.874577
Naxe	1.52561	0.0336889	0.874577
Gtf2h5	1.76687	0.0338011	0.87523
Myh14	2.25999	0.0338418	0.87523
Cenpb	1.52048	0.0340548	0.875787
Aspdh	1.63033	0.0341229	0.875787
Acacb	1.98026	0.0346501	0.880425
Rpl14-ps1	1.53054	0.0346798	0.880425
Ly6c1	1.80352	0.0353912	0.883515
Cryzl2	1.57337	0.0353914	0.883515
Tusc5	4.35745	0.035497	0.883515
Fam72a	1.70573	0.0358708	0.883515
Gpx4	1.66575	0.0359028	0.883515
Cox6c	1.77328	0.0360693	0.883515
Calml4	2.10503	0.0361492	0.883515
Anapc11	1.63646	0.036312	0.883515
Smagp	1.6682	0.036418	0.883515
Chchd1	1.95108	0.036449	0.883515
Heatr9	25.8215	0.0365176	0.883515
Gpr34	5.53841	0.0365331	0.883515
Trac	3.63442	0.036667	0.883515
Grpel1	1.65046	0.0368394	0.883515
Gal3st1	1.70066	0.0368663	0.883515
Rundc3a	1.66649	0.0370165	0.883515
Atp5g1	1.54101	0.0370301	0.883515
Hint2	1.72595	0.0370781	0.883515
Gnmt	2.07165	0.0371036	0.883515
Cdpf1	1.63697	0.0371239	0.883515
Fkbpl	1.59197	0.0371698	0.883515
Tfr2	1.60449	0.0373674	0.883515
Ap1s1	1.59888	0.0373762	0.883515
Ebp	1.66697	0.0374496	0.883515
Smim11	1.6741	0.0374865	0.883515
Morn2	1.57608	0.037496	0.883515
Ccdc85b	1.52091	0.0375291	0.883515
Nipal2	3.9484	0.0376035	0.883515
Gsn	1.83927	0.0377877	0.883515
Elof1	1.68168	0.0378109	0.883515
mt-Th	2.02924	0.0379588	0.883515
Npm3	1.66184	0.0379782	0.883515
Cyb561	2.93182	0.0380604	0.883515
Washc3	1.51077	0.0382469	0.883515
Tyrobp	2.3082	0.038647	0.883515
Chchd2	1.50924	0.0388254	0.883515
Mrpl36	1.51383	0.0388401	0.883515
Tnfsf13b	5.8922	0.0388864	0.883515
Pck2	1.81329	0.0389466	0.883515
Mvk	1.77151	0.0389614	0.883515
Atp23	1.54348	0.0391371	0.883515
Commd3	1.86509	0.0392846	0.883515
Cav1	2.03716	0.039421	0.883515
Cd300lg	1.85424	0.0394657	0.883515
Cnpy2	1.52915	0.0395067	0.883515
Fis1	1.59761	0.0395417	0.883515
Etfb	1.63323	0.0396319	0.883515
Pgf	3.08512	0.0397106	0.883515
Kptn	1.58777	0.039773	0.883515
Rps15a-ps5	3.22641	0.0399059	0.883515
Ndufb4	1.95231	0.0399751	0.883515
Atp5j2	1.67752	0.0400609	0.883515
Cenpv	1.52875	0.0401762	0.883515
Acat1	1.583	0.0402234	0.883515
Hibch	1.51737	0.0402584	0.883515
Cdkn3	1.77391	0.0402923	0.883515
CT025652.1	3.82207	0.0403016	0.883515
Capn9	2.53378	0.0405718	0.883515
Mal	7.00223	0.0406347	0.883515
Fxn	1.54303	0.0406669	0.883515
Dync2li1	1.88843	0.0407677	0.883515
Plpp2	1.53007	0.0411354	0.883515
Tmco4	1.77555	0.0411449	0.883515
Tll1	24.807	0.0411883	0.883515
Ptpmt1	1.61932	0.0412219	0.883515
Ern2	25.8939	0.041335	0.883515
Fcrlb	17.1979	0.041347	0.883515
Bckdhb	1.72566	0.0416065	0.885925
Ifi27	1.90485	0.0417403	0.885925
Mrpl13	1.60056	0.0418784	0.885925
Tpgs1	1.54446	0.0422788	0.885925
Ighm	2.46808	0.042379	0.885925
Minos1	1.66852	0.0424017	0.885925
Tmprss4	5.05462	0.0424407	0.885925
Park7	1.52243	0.0425892	0.885925
Plekhj1	1.57127	0.0425896	0.885925
Ndufa11	1.54713	0.042621	0.885925
Ambp	1.61937	0.0426343	0.885925
Rpp25l	1.70362	0.0427057	0.885925
Lsm10	1.56185	0.0432428	0.888
Mpc2	1.65728	0.0433653	0.888
Ndufs4	1.6804	0.0436942	0.888
Smdt1	1.65937	0.0437308	0.888
Paxx	1.54425	0.0437691	0.888
Cmc2	1.51477	0.0437857	0.888
Rpl3-ps2	2.14344	0.043896	0.889524
Ndufb5	1.50806	0.0441737	0.890155
Mrpl41	1.68235	0.0442174	0.890155
Lsm7	1.97238	0.0443866	0.890155
Fabp4	1.86277	0.0444352	0.890155
Josd2	1.81592	0.0446244	0.890155
Nop10	1.64823	0.0447459	0.890155
Igsf5	2.12621	0.0448016	0.890155
Myh15	8.94235	0.0449947	0.890155
Ccl20	6.00324	0.0450101	0.890155
Ubd	7.29306	0.0450448	0.890155
Tmem256	2.05324	0.0450498	0.890155
Cxcr6	3.78781	0.0453147	0.891569
Cpxm1	3.22883	0.0453342	0.891569
Rasal3	2.40441	0.0453391	0.891569
Zfp428	1.59577	0.0454086	0.891569
Jak3	1.65656	0.0454895	0.89181
Urah	2.33559	0.0455202	0.89181
Use1	1.55688	0.0456661	0.892879
Mrpl54	1.56661	0.0457346	0.892879
Higd1a	1.85745	0.0458838	0.89303
Dhrs13	1.52396	0.0461671	0.89303
Ankrd34a	3.72013	0.0463187	0.89303
Fxyd1	1.80377	0.0463357	0.89303
Sit1	9.88999	0.0465651	0.89303
Klra6	32.0601	0.046577	0.89303
Oxct1	1.61068	0.0465989	0.89303
Alkbh7	1.74378	0.0470681	0.89303
Cox5a	1.53633	0.0471382	0.89303
Cx3cr1	2.4782	0.0471821	0.89303
Ebpl	1.82284	0.0471884	0.89303
Serpina10	1.85514	0.0472097	0.89303
Pycard	2.41044	0.047232	0.89303
Cbr2	5.46416	0.0473046	0.89303
Ctsd	1.74472	0.0473503	0.89303
Syce3	4.95534	0.0476825	0.896112
Ndufc1	1.56594	0.047964	0.89874
Mthfsl	1.762	0.0482295	0.898743
Prdx4	1.55826	0.0483503	0.898743
Gemin7	1.68998	0.0484932	0.898743
Copz2	1.76685	0.0485663	0.898743
Timm10	1.88419	0.0486394	0.899289
Arpc1b	1.57345	0.048855	0.899492
Neurl2	1.64007	0.0491426	0.899876
Fndc10	1.71961	0.0492111	0.899876
Otc	1.86925	0.0493752	0.899876
Arhgap27os2	5.26613	0.0495002	0.899876
Fam69b	1.53988	0.0497395	0.899876
Ovol1	3.5138	0.0497636	0.899876
Zfp707	1.54617	0.0499076	0.899876
Pin4	1.53641	0.0499659	0.899876
